# Supplementary material for: Peptide encoded by lncRNA BVES-AS1 promotes cell viability, migration, and invasion in colorectal cancer cells via the SRC/mTOR signaling pathway
Source: PLoS One. 2023 Jun 22;18(6):e0287133. doi: 10.1371/journal.pone.0287133 (PMC10286995; doi:10.1371/journal.pone.0287133)
Supplement: S2 Table — (XLSX) [file pone.0287133.s003.xlsx]

## Sheet: Sheet1
The 336 unique proteins pulled down by the anti-Flag antibody in the ORF-wt-transfected HCT116 cells
CORO2A
ARHGEF2
ANO2
PARD6B
DST
TAPBP
VPS52
MAK16
HLA-C
LRRC42
PXDN
MTCL1
UTRN
UBE2NL
CHMP1A
ZC3H10
PPFIA1
GALNT1
NME6
BVES-AS1
CALN1
WDR24
CUL3
CNTNAP4
NOMO1
TOMM20
CNOT6
CAPRIN2
TBC1D17
TRAPPC4
GLIPR2
CREBRF
BCL7B
C11orf98
ATP12A
PRPS1
LIG1
ZYX
ZNF629
ZNF579
CUL4A
RYR1
ATP5F1EP2
SPECC1
MRPS10
CD59
CDK11B
MACF1
P4HA2
ANP32A
LAS1L
PAXBP1
TUBB8B
SIN3A
MRPS6
ZNF593
TSEN34
TM7SF2
RPIA
PAK1IP1
MICU1
RPTOR
PKP2
SLC25A19
UCK2
HPF1
LSM6
MTARC2
RHOF
AP1M1
LDB1
NDUFB6
ARPC5
KATNA1
MRPL54
IMP3
NOLC1
NMT1
EXOC8
PTPMT1
SUGP2
RCN2
MYH7B
EXOSC2
RAB21
MRPL30
CTCF
RBM12
AIF1L
UTP4
WDHD1
COLGALT2
TFAM
TNIK
NDUFA11
TMA7
SRP72
DRAP1
FIG4
ERGIC2
HMGN1
YIPF5
MAD2L2
EIF2A
SUMO3
IKBKG
AKAP2
GHITM
MTX3
STK11IP
HBE1
FTSJ3
PIGT
DYRK1A
MYO1A
GNPDA1
GLE1
CCDC168
CSNK1G3
OOEP
HUWE1
MTG2
FAT3
PREB
ZC3H13
PLP2
KLF16
GNG5
CTPS2
POLR1E
WDR74
NSMCE3
PHOSPHO1
MPLKIP
LRRC7
ANKRD17
MYCBP2
MVD
MRPS18C
LRRC41
DOCK6
RING1
STK4
ZNF384
RMI1
BAIAP2L1
S100A13
C1orf174
C2CD5
CAB39L
PRKAA1
SGPP1
SYT1
RABGGTB
POP7
BCKDHA
ZC2HC1A
N4BP2
GTF2F2
RAB2B
ABI1
ZNF444
MRPL2
LRRC8E
PLEKHG3
TMEM160
COX7B
STOM
TCAF1
SRC
RAD50
MRPL41
MUTYH
LSS
GNL2
ARAF
CCDC86
RAB32
NFKB1
MELTF
TTC27
JCAD
MEPCE
ELOVL5
MLST8
ESD
SDF2L1
UTP11
UXT
MEX3D
TMOD2
CARMIL2
ALKBH2
SLC25A36
RPS19BP1
CEP104
MACROH2A2
MED27
GCAT
TRAF6
MAP2K4
KDM3B
POP1
SLC25A40
AK4
TIMM23
DRG2
NDUFAF4
CDC27
KIFC1
RBM28
ASCC2
GLOD4
RCBTB1
LRCH1
IPO4
SUZ12
NOL11
SMG1
SOX21
PMPCA
PARP12
RP2
DPP3
ACAD10
CDC40
CNOT10
TRIM56
INTS9
PIP4K2A
SULT1A4
CLN6
DHX57
VPS16
KNOP1
PWP1
ZNF771
EXOSC5
PALM
PTPN9
RFT1
PLEKHA5
RBIS
CPD
RGPD1
RICTOR
INTS5
GLB1
IGF2R
ISY1
DOCK5
CCNK
RAB12
ZNF581
SRSF11
STIM1
TMEM87A
PBXIP1
UBR3
NADK
NAXE
UTP20
PPIF
CUX1
CUL2
ABR
DNAJB4
TAF6L
GRB7
DCAF13
SEC31A
RANBP9
MRM1
COQ8A
MYO1E
STIM2
TASOR2
NUP43
PKP4
CLPB
CASK
PAWR
TCEAL4
ZC3H8
KIF1B
LIG3
ZNF687
NBEAL2
GTF2E2
ORC2
ARMC8
LPCAT2
ERCC3
MOB2
LRRC1
SH3PXD2B
APEX2
MTTP
LAMTOR3
FBXO7
VPS50
F5
RPRD1A
SCAF1
AHCTF1
MRE11
TRUB1
GLMN
ABHD16A
MYO9B
CREM
ZADH2
MAP7D1
SGSH
GNS
DCAF8
ATAT1
TXNL1
DNMT1
YEATS4
RIF1
MRM3
KPNA4
SHROOM2
CLIP1
WAPL
PBRM1
PPP1R9A
HEATR3
SH3GL1
SNX9
EXD2
MOB4
NPM3
DDX11L8
VAV2
